# Supplementary material for: Replicate sequencing libraries are important for quantification of allelic imbalance
Source: Nat Commun. 2021 Jun 7;12:3370. doi: 10.1038/s41467-021-23544-8 (PMC8184992; doi:10.1038/s41467-021-23544-8)
Supplement: Supplementary file 4 — Source Data [file 41467_2021_23544_MOESM4_ESM.zip]

Archive with 2 entries (1 files):
- GTEx/
- GTEx/GTEX-11NUK.tsv
